# Supplementary material for: Safety, Cognitive, and Behavioral Outcomes in Patients with Dementia with Lewy Bodies Treated with Nilotinib
Source: J Clin Med. 2025 Jun 14;14(12):4245. doi: 10.3390/jcm14124245 (PMC12194573; doi:10.3390/jcm14124245)
Supplement: Supplementary file 1 [file jcm-14-04245-s001.zip]

Archive with 1 entries (1 files):
- jcm-3683509-supplementary.pptx
